# Supplementary material for: Age at puberty and risk of asthma: A Mendelian randomisation study
Source: PLoS Med. 2018 Aug 7;15(8):e1002634. doi: 10.1371/journal.pmed.1002634 (PMC6080744; doi:10.1371/journal.pmed.1002634)
Supplement: S1 Table — (XLSX) [file pmed.1002634.s001.xlsx]

## Sheet: S1 Table
Supplementary Table 1: Data for the MR analyses of age at menarche in females. For each SNP, estimates of the gene-age at menarche associations (GX_EN and GX_LN, for Early and Late vs. Normal menarche respectively, expressed as log odds ratio), gene-asthma association (GY, expressed as log odds ratio). EA: effect allele; OA: other allele; EAF: effect allele frequency; F: F statistic; SE_: standar…
							Early vs. Normal age at menarche (EN)			Late vs. Normal age at menarche (LN)
SNP	CHR	Position (bp)	EA	OA	EAF	MAF	GX_EN	SE_GX_EN	F_EN	GX_LN	SE_GX_LN	F_LN	GY	SE_GY	BMI	Notes
rs6678140	1	8436802	T	C	0.665054	0.334946	0.0133054	0.00783469	2.8841	-0.0435162	0.00837834	26.9766	-0.0400202	0.0105279
rs2744690	1	14137801	C	A	0.848243	0.151757	0.0423101	0.0104164	16.4987	-0.0513277	0.0109348	22.0333	-0.0106788	0.0138866		Proxy for rs34646499 originally identified in Day, 2017
rs12125335	1	21385436	C	T	0.135984	0.135984	-0.0403858	0.0108996	13.729	0.0359659	0.0115357	9.72061	0.0285403	0.0145021
rs360495	1	33228197	A	T	0.085167	0.085167	-0.0456708	0.0134452	11.5383	0.0159129	0.0142406	1.24866	-0.00822302	0.018067
rs4970598	1	38940215	C	T	0.0396739	0.0396739	0.0276949	0.0191302	2.09584	-0.0769403	0.0210989	13.2981	0.0127487	0.0260269
rs11209331	1	41456689	C	T	0.425334	0.425334	0.0247869	0.00746094	11.0371	-0.0109174	0.00805015	1.8392	-0.00781189	0.0101235
rs11210871	1	44029353	G	C	0.688827	0.311173	0.0282861	0.00806081	12.3137	-0.0398502	0.00856227	21.6612	-0.0117996	0.0108324
rs643428	1	54728858	T	C	0.610111	0.389889	0.0145427	0.00761872	3.64354	-0.0327533	0.00815602	16.1271	-0.00608547	0.0102857
rs7516763	1	65972550	A	C	0.454546	0.454546	-0.0349341	0.00746845	21.8796	0.00603735	0.00806311	0.560643	0.000475519	0.01011
rs11209943	1	72750500	G	A	0.598626	0.401374	0.0269218	0.00758401	12.6011	-0.041813	0.00812161	26.5056	0.0313632	0.0102607
rs1040070	1	74977870	C	G	0.554073	0.445927	-0.0602984	0.0074941	64.74	0.0524636	0.00812438	41.7001	-0.0288414	0.0101585	x
rs10922907	1	91193049	T	A	0.552886	0.447114	-0.0300084	0.00743713	16.2808	0.00157747	0.0080069	0.0388146	-0.00715449	0.0100651		Proxy for rs7517629 originally identified in Day, 2017
rs4561063	1	102520898	G	T	0.529641	0.470359	0.0410467	0.0074136	30.6548	-0.0217039	0.00795485	7.44411	0.00792613	0.0100226
rs2343507	1	162895515	A	C	0.603612	0.396388	-0.047671	0.00754429	39.9276	0.0102314	0.00815796	1.57293	0.0214012	0.0102585
rs157877	1	165398744	G	A	0.874167	0.125833	-0.0781711	0.0108978	51.4534	0.0703364	0.0121824	33.3344	-0.00196329	0.0150186
rs506589	1	177894287	C	T	0.205401	0.205401	0.0559612	0.00901719	38.5152	-0.0800535	0.00997409	64.419	0.005002	0.0123304	x
rs6427782	1	199798339	A	G	0.513139	0.486861	-0.0283273	0.0073896	14.695	0.0251362	0.00793598	10.0322	0.00833161	0.00999697		Proxy for rs58989029 originally identified in Day, 2017
rs11240695	1	204158132	A	C	0.251115	0.251115	0.0294494	0.00847098	12.0861	-0.0349265	0.00919908	14.4153	-0.0170736	0.0115584
rs12040029	1	213451958	T	C	0.120753	0.120753	0.0290449	0.0117439	6.11662	-0.0481438	0.0129694	13.7798	0.00108122	0.0160706
rs62104180	2	466003	A	G	0.0484862	0.0484862	-0.130676	0.0178173	53.7902	0.103706	0.017802	33.9368	-0.0431326	0.0235392
rs7576624	2	625029	T	C	0.829208	0.170792	0.0706962	0.00994885	50.4948	-0.0676137	0.0103239	42.8929	0.0210555	0.0133058	x
rs6738433	2	25159501	C	G	0.486006	0.486006	0.0381279	0.00743152	26.3228	-0.0128983	0.00801111	2.59228	-0.00405504	0.0100633		Proxy for rs11461653 originally identified in Day, 2017
rs10175423	2	42970161	T	C	0.294481	0.294481	0.0274495	0.0080975	11.4913	-0.00706744	0.00875196	0.6521	0.00985858	0.0109779
rs3136269	2	48016353	A	G	0.187276	0.187276	-0.0304695	0.00951414	10.2563	0.0537649	0.0100652	28.5333	0.00410353	0.0127771		Proxy for rs149544395 originally identified in Day, 2017
rs6545574	2	56590564	T	C	0.171684	0.171684	-0.0736459	0.00997659	54.4919	0.064539	0.0103203	39.1072	-0.024255	0.013334		Proxy for rs111567162 originally identified in Day, 2017
rs10205969	2	61367664	T	C	0.150233	0.150233	0.0337553	0.0102865	10.7683	-0.0565479	0.0112758	25.1501	0.00786448	0.0139889
rs12467441	2	61685826	C	T	0.120757	0.120757	-0.0386893	0.0114259	11.4658	0.0517934	0.0120127	18.5896	-0.00494362	0.0153392
rs34437050	2	73535526	A	G	0.0144106	0.0144106	-0.164507	0.0334724	24.1545	0.245924	0.0309659	63.0715	-0.0860123	0.0436597
rs2679894	2	105870779	G	A	0.565818	0.434182	0.0555786	0.00754038	54.3287	-0.0464891	0.00806881	33.1959	-0.00562148	0.0101681
rs35935052	2	142302503	T	G	0.152983	0.152983	-0.0416516	0.0103514	16.1906	0.0274827	0.0108953	6.36268	-0.0182217	0.0139065
rs6434162	2	153556801	A	G	0.8208	0.1792	0.0472625	0.00971152	23.6842	-0.0308613	0.0102161	9.12552	0.0112297	0.0130321
rs142058842	2	156621725	G	C	0.1609	0.1609	-0.0781069	0.0101974	58.6684	0.0627118	0.0106233	34.8481	0.0013947	0.0135641
rs145438026	2	157228255	T	C	0.0620972	0.0620972	0.0597022	0.0149835	15.8766	-0.0455374	0.0167939	7.35246	-0.00337218	0.0207026
rs11678561	2	164539038	G	C	0.269632	0.269632	0.0318908	0.00826062	14.9041	-0.0150093	0.00894568	2.81511	-0.00545965	0.0112383		Proxy for rs72186109 originally identified in Day, 2017
rs842567	2	184291116	A	C	0.789036	0.210964	0.0231323	0.00924709	6.25788	-0.03268	0.00978662	11.1506	-0.00489781	0.0124143
rs10931831	2	199621641	T	C	0.357931	0.357931	0.0511212	0.00774523	43.5645	-0.0537121	0.00841507	40.7407	-0.000540679	0.0105248
rs13023912	2	199756278	A	G	0.65436	0.34564	0.0548555	0.00783213	49.0548	-0.0438917	0.0083155	27.8604	-0.00341999	0.0105226
rs16841867	2	203168235	G	C	0.116873	0.116873	0.0479586	0.0113131	17.9708	-0.0457079	0.0124699	13.4355	0.0157606	0.0153902
rs184033703	2	206956138	A	G	0.0555042	0.0555042	0.0651907	0.0158363	16.9458	-0.00396274	0.017551	0.0509786	-0.0300992	0.0220535
rs73068380	2	209607728	G	T	0.109065	0.109065	-0.057997	0.0120063	23.3342	0.050527	0.0124738	16.4078	0.0111963	0.0159296		Proxy for rs138546321 originally identified in Day, 2017
rs73820560	3	1906245	C	A	0.140404	0.140404	-0.034803	0.0107658	10.4505	0.0323709	0.0113627	8.11609	-0.00342686	0.0144226
rs9867904	3	18442437	C	G	0.402126	0.402126	0.0101913	0.00753667	1.82852	-0.032656	0.00813306	16.1219	-0.00130849	0.0102115
rs73035994	3	24206463	C	T	0.0284898	0.0284898	-0.0749405	0.0229632	10.6505	0.0771536	0.0231622	11.0957	-0.0274284	0.030459
rs1984870	3	24715135	T	G	0.473677	0.473677	-0.0319616	0.00748683	18.2247	0.0285434	0.0080457	12.5859	-0.0109852	0.0101283
rs6803264	3	49254427	C	T	0.787812	0.212188	0.0173486	0.00906716	3.6609	-0.0479129	0.00967306	24.5344	0.0150299	0.0122934
rs115435316	3	49568181	A	G	0.0340666	0.0340666	-0.0377944	0.0206727	3.34241	0.0998922	0.0212351	22.1285	0.044724	0.0270477
rs6445624	3	51358019	G	A	0.862762	0.137238	0.0409338	0.010833	14.2781	-0.0422638	0.0113811	13.7901	-0.0199585	0.0144054
rs10933	3	52719816	T	C	0.453016	0.453016	0.0350876	0.00741256	22.4064	-0.0271371	0.0079969	11.5156	0.0112188	0.0100453
rs9758500	3	86910329	G	A	0.626106	0.373894	-0.0517721	0.00758165	46.63	0.0282874	0.00821696	11.8512	-0.0123	0.0102871
rs4859001	3	88221517	C	T	0.840455	0.159545	0.0341558	0.0101877	11.2402	-0.0391052	0.0106625	13.4508	0.014705	0.0136909
rs10934420	3	117552111	C	T	0.487498	0.487498	-0.0401126	0.00739613	29.4138	0.0513638	0.00793823	41.8665	0.00401467	0.00999707
rs2461794	3	127870060	A	G	0.27182	0.27182	-0.0358568	0.00834388	18.4674	0.0495696	0.00882996	31.5147	-0.0205637	0.0112519
rs6439371	3	132610752	A	G	0.646987	0.353013	0.0202277	0.00773146	6.84492	-0.0326552	0.00825805	15.6368	0.0109879	0.0104535
rs6439713	3	137128815	A	C	0.32794	0.32794	-0.018865	0.00794689	5.63532	0.028172	0.00845742	11.0958	-0.00146925	0.0107083
rs13322435	3	156795468	G	A	0.410782	0.410782	0.0344808	0.0075463	20.8779	-0.0286342	0.00813577	12.3871	-0.0160504	0.0102364
rs582780	3	172121443	G	A	0.428226	0.428226	0.0271477	0.00754426	12.9489	-0.0238758	0.00812069	8.64427	0.007326	0.0102014
rs2300922	3	185651469	T	C	0.415443	0.415443	-0.0464793	0.00752427	38.1585	0.0176953	0.00807172	4.80601	-0.00647347	0.0101658
rs2108753	4	3266860	T	C	0.555119	0.444881	-0.0411006	0.00746727	30.2952	-0.0017844	0.00806721	0.0489259	-0.0238773	0.010117
rs4340786	4	28746246	A	T	0.74319	0.25681	-0.0324594	0.00839159	14.9621	0.0310817	0.00915058	11.5375	0.000637747	0.011423
rs3113862	4	95143122	G	A	0.406528	0.406528	-0.034543	0.00753824	20.9981	0.0339642	0.00807259	17.7018	-0.00899633	0.0101821
rs3733632	4	104640935	G	A	0.170359	0.170359	-0.047255	0.0102528	21.2429	0.0447164	0.0107308	17.3647	0.0325063	0.0135943
rs62342064	4	104665972	T	C	0.136251	0.136251	-0.0459988	0.0111076	17.1496	0.0546857	0.0116834	21.9085	-0.00835199	0.0149014
rs115260227	4	104774698	G	A	0.0114583	0.0114583	-0.252003	0.0396388	40.4176	0.258057	0.035595	52.5597	-0.0556428	0.0498069
rs17035311	4	106066293	C	A	0.146574	0.146574	0.0483187	0.010408	21.5523	-0.0224342	0.0113229	3.92557	-0.000462237	0.0142127
rs62316795	4	132621869	A	C	0.193937	0.193937	-0.0315517	0.00941885	11.2215	0.034294	0.00999767	11.7663	0.00880947	0.0126339
rs10521021	5	35030311	G	T	0.325215	0.325215	-0.0311668	0.00790491	15.545	0.0167182	0.008471	3.895	-0.00973869	0.0106884
rs62361685	5	41994067	C	T	0.0591044	0.0591044	0.0523794	0.015421	11.5371	-0.020137	0.0170803	1.38995	0.0218127	0.0210325
rs7712046	5	43134968	T	C	0.702825	0.297175	0.0301244	0.00810343	13.8197	-0.0274291	0.00864201	10.0738	0.0256233	0.0109624
rs256350	5	59140876	C	T	0.279169	0.279169	-0.0269917	0.00840016	10.3249	0.0292896	0.00895804	10.6905	-0.00847666	0.0113397
rs17085593	5	95630705	G	C	0.309839	0.309839	0.0279428	0.00797423	12.279	-0.00845247	0.00864574	0.955791	4.19691e-05	0.0108343	x
rs654354	5	110503301	T	A	0.621552	0.378448	-0.0031166	0.00762058	0.167257	0.0324425	0.0082597	15.4277	-0.037591	0.0103052
rs247520	5	110876057	C	T	0.237448	0.237448	0.0396925	0.00881325	20.2835	-0.0422517	0.00962412	19.2738	-0.0216642	0.0120768
rs1566385	5	111130474	G	A	0.062429	0.062429	0.0836184	0.0151207	30.5815	-0.0820705	0.017211	22.7386	0.0034799	0.020919
rs62379978	5	133915969	G	T	0.147591	0.147591	-0.0785207	0.0107024	53.828	0.0654522	0.0111454	34.4869	-0.0122033	0.014279
rs975642	5	139384490	C	T	0.512019	0.487981	-0.0237202	0.00738971	10.3034	0.00532131	0.00795576	0.447378	-0.0236602	0.010007
rs1428120	5	153541904	T	G	0.569209	0.430791	-0.0253629	0.00744926	11.5924	0.00759647	0.00802196	0.896732	0.00274154	0.0100872
rs437836	5	156715068	C	T	0.839562	0.160438	0.0361339	0.0101089	12.7768	-0.0167469	0.0107565	2.42394	0.00333242	0.013596
rs9647570	5	167370263	G	T	0.143814	0.143814	-0.0404585	0.0107149	14.2574	0.0163791	0.0113411	2.08579	0.00450029	0.0143492
rs2546959	5	167404411	G	T	0.165946	0.165946	0.0320135	0.00999096	10.2672	-0.0235608	0.0108809	4.68865	0.0089251	0.0135952
rs6864818	5	168734867	C	T	0.802135	0.197865	0.0187771	0.00928532	4.08944	-0.036491	0.00990103	13.5835	-0.0203491	0.0124604
rs2770957	5	180656734	G	C	0.233601	0.233601	0.0320814	0.00889099	13.0198	-0.0306339	0.00968893	9.99661	0.010477	0.0120795
rs6927679	6	18559687	T	C	0.711742	0.288258	-0.0120438	0.00812707	2.19615	0.0313908	0.00879167	12.7486	-0.00610159	0.0109998
rs1539310	6	22562485	A	G	0.763736	0.236264	-0.031423	0.00868188	13.0999	0.0150892	0.00944833	2.55049	0.00557787	0.0118303
rs62391851	6	29740548	A	G	0.0621465	0.0621465	0.0490577	0.0151068	10.5456	-0.00882454	0.0164849	0.286557	-0.0498549	0.0210354
rs9349203	6	41893323	A	G	0.553296	0.446704	0.0360226	0.00742404	23.5434	-0.0320209	0.00797509	16.1212	0.0217044	0.0100485
rs79541760	6	50930848	T	A	0.169163	0.169163	0.0470955	0.00973222	23.4172	-0.00941496	0.0106199	0.785956	0.0249848	0.0131995
rs9474997	6	54640676	C	T	0.429258	0.429258	-0.0278489	0.0074843	13.8456	0.0347681	0.00802195	18.7846	-0.0124459	0.0101102		Proxy for rs9474996 originally identified in Day, 2017
rs9382676	6	56859084	T	C	0.778422	0.221578	-0.0336593	0.00881827	14.5694	0.0451748	0.00962555	22.0263	-0.00865799	0.0119977
rs7753896	6	76347020	A	G	0.364209	0.364209	-0.0312704	0.00769252	16.5246	0.0232683	0.00824739	7.9597	0.00633881	0.010375
rs7757654	6	77173780	T	C	0.3114	0.3114	0.0164701	0.00796536	4.27543	-0.0354707	0.00859857	17.0172	0.00246244	0.0107846
rs1414186	6	77713859	T	G	0.212795	0.212795	0.0452913	0.00896849	25.503	-0.0530015	0.00979828	29.2602	0.00097994	0.0122217
rs11756746	6	84286477	A	G	0.244468	0.244468	-0.0319032	0.00861252	13.7217	0.0191623	0.00918604	4.35147	0.030043	0.0115345
rs6931884	6	100158873	T	C	0.140559	0.140559	-0.0682718	0.0109308	39.0101	0.0508163	0.011319	20.1552	-0.0171848	0.0145855
rs9403051	6	100194846	G	A	0.419216	0.419216	0.0471234	0.00745894	39.9135	-0.0224889	0.00807465	7.75695	0.00941668	0.0101171
rs13199764	6	100744134	C	T	0.220771	0.220771	0.0419225	0.00880076	22.691	-0.034904	0.00965592	13.0666	0.00373229	0.0120125
rs12200565	6	100983589	C	T	0.478379	0.478379	0.0353763	0.00737408	23.0149	-0.0439971	0.00794223	30.6876	0.0255399	0.00998713
rs395962	6	105397418	G	T	0.683655	0.316345	0.158525	0.00810505	382.547	-0.102792	0.00839316	149.993	0.0145559	0.0107422
rs6911407	6	108867031	A	C	0.378708	0.378708	-0.0221561	0.00763006	8.43198	0.0273927	0.00815324	11.2878	-0.0252455	0.0103262
rs4897179	6	126727930	A	G	0.459962	0.459962	0.0553092	0.0074367	55.3138	-0.0317466	0.00802954	15.6319	0.00384338	0.0100777		Proxy for rs4897178 originally identified in Day, 2017
rs4327718	6	128364709	A	G	0.817698	0.182302	0.0357376	0.00966473	13.6732	-0.0207933	0.010225	4.13544	0.0298444	0.0130598
rs78928932	6	136228617	C	T	0.0742204	0.0742204	-0.0487878	0.0149547	10.6431	0.0352085	0.0157482	4.9984	-0.029117	0.0202263
rs6911527	6	148285329	T	C	0.230204	0.230204	-0.0306167	0.00884188	11.9902	0.0192378	0.00938166	4.20484	-0.0175741	0.0119269
rs6933660	6	151803754	A	C	0.332084	0.332084	0.0347878	0.00791241	19.3302	-0.0425301	0.00859902	24.4622	0.00946678	0.0107429
rs17171852	7	41392815	C	A	0.198188	0.198188	-0.0312315	0.00930869	11.2566	0.043929	0.00980236	20.0836	-0.0202207	0.0125486
rs1079866	7	41470093	G	C	0.132943	0.132943	-0.0544767	0.0110017	24.5189	0.0757136	0.0113914	44.1765	-0.0053577	0.014677
rs2267812	7	74138121	C	A	0.205653	0.205653	0.0358334	0.00907268	15.5993	-0.0361798	0.00991391	13.3181	0.0254102	0.0122888
rs113071160	7	75144552	C	T	0.127944	0.127944	0.0445535	0.0109533	16.5454	-0.0291325	0.0119617	5.93151	0.0316412	0.0147987		Proxy for rs187760798 originally identified in Day, 2017
rs1030015	7	78139581	T	G	0.524185	0.475815	0.0289568	0.00738167	15.3883	-0.00601373	0.00794022	0.573619	0.0216233	0.009994
rs15671	7	94186064	C	A	0.582356	0.417644	-0.0249231	0.0074833	11.0922	0.0235267	0.00807413	8.49043	-0.00543388	0.0101405
rs999885	7	99701176	A	G	0.514764	0.485236	-0.0216072	0.00738507	8.56027	0.0261401	0.00795765	10.7906	-0.00846683	0.0100003
rs10237306	7	121955981	T	G	0.381162	0.381162	-0.0344282	0.00760084	20.5166	0.016352	0.00812033	4.05504	0.00737072	0.0102471
rs11556924	7	129663496	T	C	0.37674	0.37674	-0.024852	0.00766078	10.5239	0.017157	0.00824826	4.32669	0.00105781	0.0103594
rs17563472	7	130409054	C	T	0.036858	0.036858	-0.0879247	0.0200631	19.2054	0.0331519	0.0207223	2.55942	0.0394543	0.0260213
rs13233916	7	138874416	G	C	0.088827	0.088827	-0.0425159	0.0131233	10.4959	0.0457093	0.0137077	11.1193	0.00714517	0.0175056
rs12546094	8	1526557	C	T	0.534882	0.465118	0.0251124	0.00740595	11.4978	0.000393042	0.00797365	0.00242977	0.00637555	0.0100245		Proxy for rs7004265 originally identified in Day, 2017
rs2688326	8	3767623	T	C	0.692273	0.307727	0.0301863	0.00807127	13.9873	-0.0307476	0.00858881	12.8161	0.018885	0.0109006
rs2724961	8	4560227	C	T	0.544076	0.455924	-0.0428206	0.00746685	32.8875	0.0194882	0.00807819	5.81991	0.0079934	0.0101284
rs4875424	8	4831685	T	C	0.359329	0.359329	0.0217576	0.00771268	7.9581	-0.0514251	0.008381	37.6494	0.00297358	0.0104638
rs6185	8	25280800	G	C	0.243995	0.243995	-0.0365485	0.00864132	17.8887	0.031408	0.00919413	11.6696	-0.00947095	0.0116586
rs13278754	8	34902952	C	G	0.279953	0.279953	0.00705555	0.00820781	0.738937	-0.0420088	0.00891554	22.2016	0.00946005	0.0111153
rs4487799	8	53163528	A	T	0.293975	0.293975	-0.0301353	0.00812415	13.7592	0.00339144	0.00869421	0.152163	-0.0036704	0.0109757
rs16918378	8	53877882	C	T	0.121809	0.121809	0.045364	0.0112117	16.371	-0.0385719	0.0123408	9.76912	0.0184316	0.0152985
rs56409371	8	53934144	G	A	0.208323	0.208323	-0.0286745	0.00916969	9.7787	0.0363221	0.00973344	13.9255	0.00250016	0.0123322
rs72663709	8	78117990	T	C	0.281284	0.281284	0.0369163	0.00813787	20.5786	-0.052887	0.00890358	35.2832	-0.00215156	0.0110868		Proxy for rs10094506 originally identified in Day, 2017
rs35485457	8	78679087	T	G	0.321152	0.321152	0.0294943	0.0078909	13.9708	-0.0437004	0.00859163	25.8713	0.0131406	0.0107067
rs4464946	8	87326259	A	G	0.243068	0.243068	0.0249781	0.00857874	8.47758	-0.0346209	0.00931568	13.8117	-0.00099905	0.0116608		Proxy for rs7465046 originally identified in Day, 2017
rs2542420	8	140645701	G	C	0.462152	0.462152	0.0413731	0.00749452	30.4753	-0.0246417	0.00807644	9.309	0.0035536	0.0101441
rs552491	9	1711210	A	G	0.63216	0.36784	0.0379112	0.00768366	24.3444	-0.0296109	0.00821244	13.0005	-0.011575	0.0103444
rs913588	9	7174673	A	G	0.506789	0.493211	0.0489441	0.00739289	43.83	-0.0357752	0.00794337	20.284	0.0244081	0.00999441
rs10959016	9	10283451	A	G	0.21834	0.21834	0.0365194	0.00900107	16.4611	0.00427966	0.00969549	0.19484	-0.00458285	0.0122449
rs10959552	9	11130009	G	A	0.121363	0.121363	-0.0537769	0.011477	21.9553	0.0185062	0.0120304	2.36631	0.00904241	0.0152726
rs1601615	9	11813745	T	C	0.385304	0.385304	0.0338988	0.00755429	20.1364	-0.0164838	0.00814246	4.0983	-0.0109861	0.0102457
rs7849973	9	22819576	C	G	0.662617	0.337383	-0.00447434	0.00785835	0.324186	0.0336434	0.00849838	15.6721	0.00744652	0.0106533
rs1329767	9	73798371	A	C	0.355599	0.355599	0.0347262	0.00767712	20.4606	-0.0369157	0.00831192	19.7251	0.009034	0.0104103
rs2604265	9	76905178	G	A	0.741506	0.258494	0.034275	0.0084795	16.3386	-0.0315994	0.00901917	12.2751	-0.00676339	0.0113917
rs35436838	9	77273910	G	T	0.0503155	0.0503155	-0.0839074	0.0177203	22.4212	0.0400267	0.0180694	4.90699	0.000410623	0.0232998
rs2378100	9	80513323	T	C	0.560164	0.439836	0.0168459	0.00749652	5.04972	-0.0369479	0.00804251	21.1055	0.0279384	0.010144
rs11534296	9	83282402	A	G	0.267031	0.267031	0.0386127	0.00830144	21.6348	-0.0449571	0.00905344	24.6586	-0.0157017	0.0113397
rs7853970	9	86715566	C	T	0.543355	0.456645	0.047916	0.00752522	40.5437	-0.0336317	0.00809889	17.2444	0.0130083	0.0101883
rs13283567	9	86764996	T	C	0.149471	0.149471	0.0420133	0.0102768	16.713	-0.0347849	0.0112661	9.53317	-0.00877731	0.0140698
rs1571536	9	92215638	C	T	0.510866	0.489134	0.0436005	0.00743991	34.3438	-0.0319054	0.00798732	15.9561	0.024359	0.010066
rs9330454	9	92515514	A	G	0.436527	0.436527	0.032353	0.00749715	18.6224	-0.0150884	0.00808015	3.48697	0.00998577	0.0101539
rs10992769	9	96276910	G	C	0.278593	0.278593	0.0189205	0.00821888	5.29954	-0.0288446	0.00894252	10.4042	-0.0164362	0.0112065	x
rs10156597	9	108941509	T	A	0.314285	0.314285	0.0965504	0.00784929	151.303	-0.0817076	0.00865783	89.0649	0.00630753	0.010744	x
rs10978641	9	109554196	T	A	0.269332	0.269332	-0.00916542	0.00849332	1.16453	0.0462942	0.00903418	26.2589	-0.0114482	0.0114788
rs11792861	9	111809295	C	A	0.285658	0.285658	0.0368503	0.00812401	20.575	-0.030523	0.00888059	11.8133	-0.00919716	0.011091
rs7852169	9	114318394	G	C	0.0881801	0.0881801	-0.0965569	0.0135034	51.1309	0.101099	0.0135489	55.6782	0.0119772	0.017657
rs4836984	9	127405632	T	C	0.499231	0.499231	-0.0355073	0.00737973	23.1501	0.0231657	0.00794324	8.50541	-0.000230615	0.00998961
rs7907759	10	1730008	A	G	0.474205	0.474205	-0.04075	0.0074277	30.0986	0.0307817	0.00797931	14.8818	-0.0153822	0.010049
rs7912468	10	2697434	C	T	0.418707	0.418707	-0.023914	0.00751555	10.1247	0.00810402	0.00805369	1.01254	0.00513947	0.0101483
rs10906395	10	13541008	C	T	0.399949	0.399949	-0.0209021	0.00754593	7.67279	0.0280434	0.00810077	11.9842	-0.00134178	0.010207
rs7924036	10	65191645	T	G	0.50121	0.49879	-0.0411926	0.00738729	31.0934	0.0189051	0.00794014	5.66895	0.0204254	0.00998786		Proxy for rs5785580 originally identified in Day, 2017
rs7072571	10	71380093	G	A	0.21175	0.21175	0.0062086	0.00898902	0.477049	-0.0324888	0.00975601	11.0898	0.0079946	0.0121704
rs1172955	10	97877320	A	T	0.697795	0.302205	0.0593963	0.00817303	52.8144	-0.0417102	0.00862624	23.3798	0.00999777	0.0109752
rs2066323	10	104871361	G	A	0.393043	0.393043	-0.0116029	0.00755265	2.36011	0.0266072	0.00808003	10.8436	0.00351092	0.0101981
rs7077302	10	123676662	G	C	0.917847	0.0821526	0.0320904	0.0136158	5.55471	-0.0536077	0.0141417	14.3697	-0.00289275	0.0181581
rs9422857	10	126861278	G	C	0.504933	0.495067	-0.0222202	0.00741148	8.98849	0.0531987	0.00797957	44.4472	0.0110761	0.010027
rs7904728	10	134295644	A	G	0.494734	0.494734	-0.027475	0.0073713	13.8927	0.00820073	0.00791677	1.07302	0.00751485	0.00997132		Proxy for rs4576738 originally identified in Day, 2017
rs16937956	11	8404501	G	A	0.354135	0.354135	-0.0385839	0.00776701	24.6776	0.045473	0.00826941	30.2384	-0.0011363	0.0104649	x
rs10832021	11	13324530	A	G	0.704203	0.295797	0.043226	0.00816305	28.0404	-0.0516488	0.00862402	35.8674	-0.00262505	0.0109508
rs4359170	11	16596152	T	A	0.331436	0.331436	0.0376865	0.00782796	23.178	-0.0209031	0.00846934	6.09147	0.0113373	0.0106166
rs16917237	11	27702383	T	G	0.201601	0.201601	-0.0500553	0.00928036	29.0918	0.0347552	0.00982545	12.5123	-0.00461205	0.0124748	x
rs11606190	11	28033473	A	G	0.147415	0.147415	-0.0470039	0.0105244	19.9466	0.0335657	0.0110888	9.16275	-0.00715651	0.014108
rs10742205	11	28898181	A	G	0.731147	0.268853	-0.0274192	0.00828512	10.9524	0.00840062	0.00897118	0.876847	-0.00511129	0.0112559		Proxy for rs6484408 originally identified in Day, 2017
rs11031040	11	30317733	G	T	0.156962	0.156962	-0.044618	0.0102434	18.9727	0.0404987	0.0107809	14.1115	-0.0100785	0.0137472
rs1023955	11	43608835	G	T	0.597901	0.402099	-0.0437334	0.00750826	33.9272	0.0319241	0.00810785	15.5034	0.00268329	0.0101822
rs970179	11	45433845	G	A	0.525089	0.474911	0.014043	0.00739459	3.60656	-0.03011	0.00793404	14.4023	0.00732537	0.0100057
rs953230	11	46064974	A	G	0.696229	0.303771	-0.0230538	0.00813151	8.0379	0.0398241	0.00883386	20.3232	0.000773809	0.0110483
rs68002803	11	46539110	C	T	0.330114	0.330114	0.033965	0.00792444	18.3706	-0.00383434	0.00858754	0.199362	0.013244	0.0107429
rs10897450	11	63593219	C	G	0.52347	0.47653	-0.016363	0.00741452	4.87035	0.0262788	0.00799629	10.8003	-0.0152446	0.0100415
rs4945266	11	78027488	G	A	0.15889	0.15889	-0.02429	0.0101694	5.70518	0.0519935	0.0107334	23.4652	0.0190337	0.0136045
rs11234273	11	84762531	T	C	0.263871	0.263871	-0.0267388	0.00838841	10.1607	0.0214486	0.00896034	5.72995	-0.00380578	0.0113192		Proxy for rs4402316 originally identified in Day, 2017
rs6590889	11	101438191	C	T	0.664169	0.335831	-0.0518513	0.00778303	44.3836	0.0319645	0.00843664	14.3548	0.00457914	0.0105932
rs17564430	11	115043574	G	T	0.252674	0.252674	-0.0335799	0.00854086	15.4581	0.0207464	0.00908694	5.21255	0.0172883	0.0114403	x
rs7114175	11	122813983	T	A	0.497124	0.497124	-0.0480598	0.00741576	42.0003	0.0692541	0.00797065	75.4926	0.00253705	0.0100272
rs77530428	12	17126283	G	A	0.0152428	0.0152428	-0.11441	0.0316493	13.0678	0.0552538	0.0322368	2.93778	0.0765095	0.0402709
rs10842343	12	24579079	T	A	0.386382	0.386382	-0.0345409	0.00765038	20.3845	0.0219157	0.00819501	7.15176	0.00604519	0.0103275
rs7971408	12	47876942	T	C	0.10646	0.10646	-0.0536379	0.0121062	19.6304	0.027057	0.0127709	4.48864	0.0150846	0.0161067
rs1054442	12	49389320	C	A	0.383248	0.383248	0.00658296	0.00758647	0.752944	-0.0489313	0.00818927	35.7012	-0.00186564	0.0102791
rs7132908	12	50263148	A	G	0.378345	0.378345	0.0266231	0.00759949	12.273	-0.0308855	0.00822342	14.1061	0.00100037	0.0103025	x
rs1131017	12	56435929	G	C	0.56946	0.43054	0.0240904	0.00748863	10.3487	-0.0221355	0.00805019	7.56078	-0.0415596	0.0101029
rs3764002	12	108618630	T	C	0.259957	0.259957	0.0233653	0.00837611	7.78137	-0.0365438	0.00913839	15.9915	-0.00532399	0.011415
rs3923717	12	132412133	A	G	0.724481	0.275519	-0.0314126	0.00834413	14.1725	0.0107875	0.00903385	1.42593	0.00316751	0.0113459		Proxy for rs5801963 originally identified in Day, 2017
rs9548873	13	40238492	T	C	0.661484	0.338516	0.0223192	0.00780995	8.16697	-0.0310436	0.00832195	13.9154	0.0431907	0.0105904
rs9568123	13	49475780	G	A	0.157501	0.157501	-0.0447133	0.0102381	19.0739	0.0327963	0.0107597	9.29079	-0.00660008	0.0137172
rs4886140	13	59833519	G	A	0.670899	0.329101	0.0283105	0.00794217	12.7063	-0.0154086	0.0084947	3.29025	0.00611737	0.0107304
rs1925047	13	74600274	C	A	0.683341	0.316659	-0.017739	0.00792038	5.01609	0.0306893	0.00856463	12.8398	0.0126685	0.0107625
rs11619721	13	112082513	T	G	0.0894198	0.0894198	0.0527323	0.0128838	16.752	-0.0322902	0.014235	5.14552	0.0175858	0.0175413
rs10136330	14	30514335	T	C	0.0440915	0.0440915	0.0297056	0.0179802	2.72953	-0.0916263	0.0197994	21.4158	0.0173928	0.0243341
rs17110826	14	40965279	T	C	0.606566	0.393434	-0.0254858	0.00751876	11.4896	0.00963889	0.00810042	1.41592	-0.00610452	0.0101824		Proxy for rs35035068 originally identified in Day, 2017
rs10138913	14	60943106	C	T	0.686002	0.313998	0.0438275	0.00802211	29.8481	-0.0493405	0.00848507	33.814	0.00189384	0.0107739
rs10143972	14	93850179	T	C	0.808713	0.191287	0.0314187	0.00945601	11.0398	-0.0403316	0.0100032	16.2561	0.0367162	0.0128085
rs10145469	14	97769834	A	C	0.0536196	0.0536196	0.0870729	0.0162534	28.6996	-0.0382321	0.0181144	4.45461	-0.0581594	0.0229518
rs941520	14	99709702	C	A	0.496188	0.496188	-0.02135	0.00740534	8.31201	0.0287772	0.00796027	13.0689	0.00632099	0.0100209
rs12894936	14	100846991	C	T	0.72122	0.27878	-0.0392204	0.0082675	22.5049	0.0468158	0.00903289	26.8615	0.0141418	0.0113089
rs6575806	14	101353211	A	C	0.725376	0.274624	0.0419967	0.00877953	22.8817	-0.0283982	0.00931928	9.28573	-0.00871895	0.0117738
rs79084266	14	101367407	G	C	0.121097	0.121097	-0.0436787	0.0116833	13.9769	0.0379595	0.0123169	9.49815	0.00761625	0.0156144
rs7178532	15	23794517	A	G	0.697686	0.302314	-0.0620604	0.00797056	60.6249	0.0163214	0.00866252	3.55	0.000638657	0.0108527
rs184950120	15	23810843	T	C	0.00298205	0.00298205	0.427786	0.0680682	39.4971	-0.0243043	0.085454	0.0808915	0.0078678	0.10231
rs4778356	15	24183428	G	A	0.140889	0.140889	0.0539411	0.0105468	26.1574	-0.031088	0.0116078	7.17271	-0.0094591	0.0144829
rs9972623	15	41491027	C	T	0.437312	0.437312	0.0324674	0.00745772	18.9533	-0.0203264	0.0080344	6.40052	0.0365471	0.01008		Proxy for rs4924538 originally identified in Day, 2017
rs11852771	15	54364552	G	A	0.609154	0.390846	0.0286197	0.00763393	14.0551	-0.0186554	0.0081734	5.20959	-0.00733813	0.0103053
rs3743266	15	60781513	C	T	0.332022	0.332022	0.0524251	0.0078023	45.1475	-0.0352735	0.00848745	17.2719	0.0025345	0.0106132
rs72756954	15	64537300	G	C	0.0599748	0.0599748	0.0425378	0.0152249	7.80623	-0.0621751	0.0170471	13.3024	0.00717133	0.0208739
rs3784692	15	67988133	T	C	0.595277	0.404723	0.0335103	0.00754686	19.7163	-0.0300702	0.00807522	13.8664	-0.00339272	0.0101813	x	Proxy for rs10153031 originally identified in Day, 2017
rs5742915	15	74336633	C	T	0.447049	0.447049	-0.0361354	0.00746912	23.406	0.0252993	0.00804943	9.87837	-0.0052503	0.0101059
rs1971554	15	83406228	C	T	0.741777	0.258223	0.0276086	0.00852418	10.4902	-0.0239422	0.00909701	6.92679	-0.00133027	0.0114814
rs12915845	15	89042467	T	C	0.418879	0.418879	0.0545371	0.0074737	53.249	-0.0328978	0.00808355	16.5626	-0.00452902	0.0101408
rs72769809	15	99302408	T	C	0.0435535	0.0435535	-0.047006	0.018625	6.3696	0.070638	0.019101	13.6762	0.0434628	0.0243326		Proxy for rs148825694 originally identified in Day, 2017
rs758747	16	3627358	T	C	0.28635	0.28635	0.0156347	0.00824544	3.59541	-0.0373229	0.00893187	17.4609	-0.00949207	0.0112038	x
rs1704528	16	14388750	C	T	0.332722	0.332722	-0.0468372	0.0078883	35.2546	0.049704	0.00837131	35.2529	-0.0178531	0.0106367
rs112991346	16	19967668	C	T	0.134652	0.134652	-0.041888	0.0112035	13.9789	0.0492047	0.0117076	17.6635	0.0164151	0.014898
rs4780885	16	20380004	C	G	0.483296	0.483296	-0.0290614	0.00743358	15.284	0.015648	0.008016	3.81071	-0.00413691	0.0100628
rs113388806	16	24804954	T	A	0.0400428	0.0400428	-0.0583128	0.0194377	8.99987	0.0704953	0.0200661	12.3422	0.0364544	0.0254488
rs8051833	16	29896390	A	G	0.340977	0.340977	0.0330563	0.00775632	18.1634	-0.0189457	0.00839341	5.09499	0.00272459	0.0105259
rs3809624	16	30102802	C	T	0.318797	0.318797	-0.0296403	0.00796942	13.8328	0.0148157	0.00855308	3.00055	-0.0264006	0.0108076	x
rs67753568	16	52285658	C	T	0.187789	0.187789	0.0427522	0.00933905	20.9562	-0.0338827	0.0102788	10.866	0.00907601	0.0127683		Proxy for rs143461173 originally identified in Day, 2017
rs9972653	16	53814363	T	G	0.394981	0.394981	0.0590439	0.00752429	61.5772	-0.0620128	0.00816967	57.6174	0.0161483	0.0102045
rs7359336	16	69733460	A	G	0.596276	0.403724	0.0505168	0.00755654	44.6915	-0.04868	0.00808793	36.2265	0.0111033	0.0102064	x
rs12603280	17	6034754	A	G	0.245224	0.245224	0.033271	0.00859557	14.9824	-0.0285269	0.00934959	9.30945	0.0102779	0.0116627
rs59246405	17	43123625	T	C	0.411043	0.411043	-0.0264548	0.00750649	12.4204	0.0175836	0.00804052	4.78243	-0.00424878	0.0101375
rs11079810	17	46227846	T	C	0.106263	0.106263	-0.0469781	0.0121814	14.8729	0.00391572	0.0128211	0.0932772	-0.00166578	0.0162901	x
rs9635759	17	49613785	A	G	0.300122	0.300122	-0.0659029	0.00831081	62.8815	0.0736014	0.00876631	70.4918	-0.00588197	0.0111488
rs2787487	17	53209382	C	G	0.620747	0.379253	-0.0283223	0.00758801	13.9316	0.0303258	0.0082147	13.6282	-0.00957799	0.0102888
rs7218751	17	77796437	G	A	0.194691	0.194691	0.0209715	0.00926025	5.12877	-0.035197	0.0100521	12.2602	0.00842879	0.0125544
rs59652033	17	77951023	T	C	0.343395	0.343395	0.0313614	0.00801523	15.3094	0.00203321	0.00865497	0.0551863	0.0207265	0.0108558
rs66508321	17	78739672	A	G	0.323478	0.323478	0.0333732	0.00784282	18.1072	-0.0241734	0.00851299	8.06326	-0.0217571	0.0106935
rs2659007	17	79217478	A	G	0.452597	0.452597	0.031725	0.00745913	18.0895	-0.0375152	0.00807133	21.6034	0.0152251	0.010111
rs11873906	18	3813464	A	G	0.722174	0.277826	0.046353	0.00828933	31.2692	-0.0432156	0.00878731	24.1863	-0.00317023	0.0111362
rs8087304	18	31765736	T	A	0.511266	0.488734	0.0209641	0.0073868	8.05454	-0.0254604	0.00792004	10.3342	-0.00145389	0.00998307
rs1512238	18	44748467	G	A	0.578911	0.421089	-0.0463345	0.00745358	38.6437	0.0458691	0.0080636	32.3581	0.00120561	0.0101158
rs3746037	19	1828948	C	A	0.214735	0.214735	0.0505637	0.00895671	31.8699	-0.0356129	0.00977206	13.2814	0.0150501	0.0121854	x
rs169080	19	4980864	C	T	0.639706	0.360294	-0.0343302	0.00767501	20.0075	0.017041	0.00828491	4.23073	-0.0255952	0.010376
rs484353	19	7891767	A	G	0.558248	0.441752	-0.0243999	0.00743453	10.7713	0.026679	0.0080023	11.115	0.00980601	0.0100719
rs5004102	19	9982334	C	A	0.457806	0.457806	0.044946	0.00739499	36.9408	-0.0375747	0.00796147	22.2743	-0.0166131	0.0100203		Proxy for rs4804117 originally identified in Day, 2017
rs11668587	19	18829770	G	A	0.336777	0.336777	-0.033911	0.00781488	18.8294	0.0171091	0.00833007	4.21851	0.0182908	0.0105033
rs107068	19	36204690	G	A	0.477694	0.477694	-0.0395338	0.00741909	28.3946	0.0299665	0.00797574	14.1166	-0.00965338	0.0100349		Proxy for rs77563037 originally identified in Day, 2017
rs4804025	19	47609223	A	G	0.694783	0.305217	0.033077	0.00819992	16.2717	-0.0316183	0.00872815	13.1229	0.0191293	0.0110758
rs2548459	19	49209339	C	T	0.525274	0.474726	-0.024879	0.00741799	11.2485	0.0132121	0.0079718	2.74681	0.00376129	0.0100361		Proxy for rs2548458 originally identified in Day, 2017
rs2889128	19	58973929	A	C	0.453753	0.453753	-0.0344035	0.00743137	21.4322	0.0174235	0.00798254	4.76419	0.00794682	0.0100441
rs852061	20	17109159	C	A	0.624585	0.375415	-0.0360878	0.00766425	22.1709	0.0217653	0.00828716	6.89794	0.00497636	0.0104038
rs1535252	20	19682834	C	T	0.552365	0.447635	-0.0248038	0.00743611	11.1262	0.0356512	0.00802176	19.7519	0.00304338	0.0100786
rs6046818	20	20346178	C	T	0.158525	0.158525	0.0455623	0.0100934	20.3768	-0.0147431	0.0109955	1.79782	-0.019275	0.013849		Proxy for rs111558392 originally identified in Day, 2017
rs2295094	20	33447915	A	G	0.174731	0.174731	-0.039534	0.00982747	16.183	0.0203059	0.0103648	3.8382	-0.00149556	0.0131568
rs36093651	20	37287102	T	C	0.230517	0.230517	-0.0336784	0.00880532	14.6289	0.0239339	0.00940965	6.46962	0.00277695	0.0118608
rs2425674	20	43529461	G	C	0.564845	0.435155	-0.0274238	0.00742851	13.6286	0.0225539	0.0080094	7.92947	-0.0160367	0.0100618
rs3746619	20	54823805	A	C	0.0955977	0.0955977	-0.043783	0.0130002	11.3426	0.030905	0.0134883	5.24977	-0.0155951	0.0173942
rs13043968	20	54830983	A	C	0.106938	0.106938	0.0247341	0.0120482	4.21449	-0.045968	0.0132461	12.0429	7.36279e-05	0.0164367
rs62229372	21	37692507	T	C	0.123944	0.123944	-0.0437697	0.0114065	14.7246	0.0483806	0.0119665	16.3459	0.0395527	0.0150672
rs117143374	21	40555561	C	T	0.138978	0.138978	-0.0242294	0.0107538	5.07644	0.0498816	0.0113962	19.1586	0.0281554	0.0143466
rs151680	22	22273242	C	T	0.477	0.477	0.0144137	0.00740088	3.79303	-0.0376766	0.00796025	22.4022	-0.000369606	0.0100185
rs5753377	22	31293700	A	G	0.274214	0.274214	0.0266446	0.00822586	10.492	-0.031863	0.00892989	12.7315	0.0125979	0.0111569
rs9614460	22	45745229	G	T	0.333987	0.333987	-0.0275876	0.00791245	12.1564	0.0139795	0.00847616	2.7201	-0.00394129	0.0106923
rs8136272	22	49678782	T	A	0.264652	0.264652	0.039911	0.00835655	22.8103	-0.010449	0.00909993	1.31849	0.00264065	0.0113777
