# Supplementary material for: Age at puberty and risk of asthma: A Mendelian randomisation study
Source: PLoS Med. 2018 Aug 7;15(8):e1002634. doi: 10.1371/journal.pmed.1002634 (PMC6080744; doi:10.1371/journal.pmed.1002634)
Supplement: S2 Table — (XLSX) [file pmed.1002634.s002.xlsx]

## Sheet: S2 Table
Supplementary Table 2. Data for MR analyses of voice breaking in men. For each SNP, estimates of the gene-age at voice breaking associations (GX_EN and GX_LN, for Early and Late vs. Normal voice breaking respectively, expressed as log odds ratio), gene-asthma association (GY, expressed as log odds ratio). EA: effect allele; OA: other allele; EAF: effect allele frequency; F: F statistic; SE_: stan…
							Early vs. Normal age at voice breaking (EN)			Late vs. Normal age at voice breaking (LN)
SNP	CHR	Position (bp)	EA	OA	EAF	MAF	GX_EN	SE_GX_EN	F_EN	GX_LN	SE_GX_LN	F_LN	GY	SE_GY	Source study	BMI	Notes
rs2744690	1	14137801	C	A	0.847326	0.152114	0.0680693	0.0226088	9.06458	-0.0729953	0.0189425	14.8496	-0.01993	0.0184301	Day 2017		Proxy for rs34646499 originally identified in Day, 2017
rs2186245	1	66118064	T	C	0.183215	0.183989	0.0958005	0.0201027	22.7106	-0.0535556	0.0182706	8.5922	0.0358563	0.0171449	Pickrell 2016		Proxy for rs140410685 SNP originally identified in Pickrell, 2016
rs1040070	1	74977870	C	G	0.556758	0.446305	-0.0637976	0.0161161	15.6707	0.0490336	0.0141684	11.9769	0.00606922	0.0135565	Day 2017	x
rs506589	1	177894287	C	T	0.206263	0.205327	0.0561546	0.0193829	8.39332	-0.0817577	0.0175528	21.6952	0.0229336	0.0164086	Day 2017	x
rs6427782	1	199798339	A	G	0.5142	0.486053	-0.0654225	0.0159573	16.8088	0.0422046	0.0139475	9.15651	0.00791465	0.0133931	Day 2017		Proxy for rs58989029 originally identified in Day, 2017
rs6681737	1	199857582	G	A	0.572565	0.425129	-0.0732667	0.0160373	20.8713	0.0473199	0.0141097	11.2474	0.0142311	0.0135283	Pickrell 2016
rs34437050	2	73535526	A	G	0.0139206	0.0142454	-0.145328	0.0733241	3.92833	0.230903	0.0539717	18.3032	-0.0434414	0.0581064	Day 2017
rs6434162	2	153556801	A	G	0.82195	0.179362	0.0260572	0.0208563	1.56092	-0.0601294	0.0178314	11.3711	0.0119265	0.0174504	Day 2017
rs142058842	2	156621725	G	C	0.1615	0.161317	-0.102452	0.0223338	21.0434	0.147969	0.0180157	67.4589	-0.0199015	0.0181975	Day 2017
rs2282752	3	50433967	C	G	0.150243	0.154479	-0.0175055	0.0226511	0.597271	0.0682473	0.019261	12.5549	0.0116209	0.0188704	Pickrell 2016
rs6445624	3	51358019	G	A	0.864109	0.136896	0.0412526	0.0234733	3.08854	-0.0858407	0.0196403	19.1024	-0.0206306	0.0192674	Day 2017
rs10934420	3	117552111	C	T	0.489141	0.487354	-0.0613313	0.0159145	14.8518	0.0314044	0.0138897	5.11206	0.00301802	0.0133452	Day 2017
rs582780	3	172121443	G	A	0.426427	0.427375	0.00462947	0.0162494	0.081168	-0.0562712	0.0142481	15.5976	0.0101376	0.0136158	Day 2017
rs3113862	4	95143122	G	A	0.407759	0.407606	-0.0522107	0.0162714	10.296	0.0538889	0.0140938	14.6197	-0.0156769	0.0136026	Day 2017
rs115260227	4	104774698	G	A	0.011353	0.0114288	-0.249823	0.0872715	8.19441	0.246262	0.0611039	16.2427	0.0195435	0.0642942	Day 2017
rs62379978	5	133915969	G	T	0.14793	0.147601	-0.126667	0.023603	28.7998	0.0920694	0.0191674	23.0729	0.028555	0.0188102	Day 2017
rs3815212	5	137761555	C	T	0.210664	0.212565	0.00986283	0.0194201	0.257929	-0.069268	0.0173714	15.8999	0.010869	0.0163685	Day 2017
rs437836	5	156715068	C	T	0.838193	0.161079	0.055578	0.0219412	6.41629	-0.0645981	0.0184401	12.2719	0.0286872	0.0182245	Day 2017
rs9350100	6	19076417	C	T	0.197069	0.198062	-0.0309254	0.0201845	2.34743	0.0567545	0.0171721	10.9233	0.0166366	0.0166775	Pickrell 2016
rs395962	6	105397418	G	T	0.684211	0.316868	0.126443	0.0174597	52.4465	-0.146756	0.014563	101.553	0.0183027	0.0143319	Day 2017
rs457286	6	105466211	C	A	0.558604	0.444535	0.0945747	0.016177	34.1788	-0.105124	0.0139918	56.449	0.0188322	0.0134902	Day 2015		Proxy for rs9391261 SNP originally identified in Day, 2015
rs6911407	6	108867031	A	C	0.376315	0.379452	-0.0557885	0.0165259	11.3962	0.0393671	0.0142987	7.58009	-0.00867875	0.0138014	Day 2017	x
rs2724961	8	4560227	C	T	0.540961	0.455359	-0.0284164	0.0160563	3.13219	0.0563308	0.0140612	16.0489	-0.0103968	0.0134682	Day 2017
rs913588	9	7174673	A	G	0.50948	0.493508	0.0458612	0.0159095	8.30954	-0.0539596	0.0138892	15.0933	0.00157715	0.0133425	Day 2017
rs6560352	9	76375541	G	A	0.831759	0.170118	-0.0843747	0.0208611	16.3588	0.0512573	0.0190032	7.27546	-0.0234071	0.0178549	Day 2015
rs35436838	9	77273910	G	T	0.0496611	0.0506521	-0.0451497	0.0380092	1.41101	0.102127	0.0310812	10.7965	-0.0524252	0.0319899	Day 2017
rs7853970	9	86715566	C	T	0.540449	0.457142	0.0490466	0.0162501	9.10969	-0.049954	0.0141545	12.4553	0.0148876	0.0136038	Day 2017	x
rs10156597	9	108941509	T	A	0.31533	0.314398	0.106048	0.0169201	39.2823	-0.105888	0.0153062	47.859	0.0114675	0.014437	Day 2017	x
rs7852169	9	114318394	G	C	0.0856319	0.0880049	-0.155182	0.0301437	26.5026	0.0890775	0.0239671	13.8135	-0.0448688	0.0242967	Day 2017
rs7907759	10	1730008	A	G	0.473722	0.474135	-0.0477846	0.0160268	8.88955	0.0530452	0.0139657	14.4266	-0.0060459	0.0134287	Day 2017
rs7924036	10	65191645	T	G	0.500647	0.498801	-0.0617105	0.0158855	15.091	0.0350286	0.0138886	6.36108	0.0237844	0.0133282	Day 2017		Proxy for rs5785580 originally identified in Day, 2017
rs4746113	10	74071178	A	G	0.309334	0.311643	-0.00528733	0.017327	0.093116	-0.0510061	0.0152903	11.1278	-0.017397	0.0145818	Day 2017
rs10832021	11	13324530	A	G	0.708892	0.295584	0.0637804	0.0177196	12.9559	-0.05862	0.015129	15.0131	0.0166605	0.0147334	Day 2017	x
rs16917237	11	27702383	T	G	0.20291	0.20229	-0.088735	0.0202801	19.1447	0.05927	0.0170113	12.1393	-0.0155194	0.016656	Day 2017	x
rs7114175	11	122813983	T	A	0.495788	0.496892	-0.0716046	0.0159609	20.1264	0.0821527	0.0139488	34.6874	0.000838841	0.0133845	Day 2017
rs3743266	15	60781513	C	T	0.330631	0.330535	0.0577163	0.0167742	11.839	-0.0595819	0.0149187	15.9503	0.00995317	0.0141928	Day 2017
rs12915845	15	89042467	T	C	0.421497	0.418815	0.0451152	0.0160885	7.86348	-0.0551713	0.0141684	15.163	-0.0266702	0.0135653	Day 2017
rs1704528	16	14388750	C	T	0.330159	0.332094	-0.103855	0.0171844	36.5248	0.101702	0.0145361	48.9516	-5.07092e-05	0.0141609	Day 2017
rs9972653	16	53814363	T	G	0.400311	0.397152	0.0477774	0.016135	8.76813	-0.0473688	0.0142396	11.066	0.00847623	0.0136013	Day 2017
rs7359336	16	69733460	A	G	0.593164	0.404629	0.0359774	0.0162658	4.89225	-0.0555868	0.0140988	15.5446	0.0214608	0.013625	Day 2017	x
rs169080	19	4980864	C	T	0.63984	0.359602	-0.0319765	0.0165135	3.74961	0.0507236	0.014594	12.0801	-0.00907493	0.0138983	Day 2017
rs56367141	19	31051857	A	C	0.136133	0.134438	0.074725	0.0230472	10.5122	-0.0472333	0.0209133	5.10094	-0.00781104	0.0198127	Day 2017
rs2889128	19	58973929	A	C	0.453255	0.453585	-0.0574396	0.0160163	12.8616	0.0359334	0.0139288	6.65538	-0.0232434	0.0134167	Day 2017
rs3746619	20	54823805	A	C	0.0919887	0.0954117	-0.0377189	0.0281361	1.79717	0.0926885	0.023594	15.4329	0.00681598	0.0233015	Day 2017
rs13043968	20	54830983	A	C	0.108761	0.107672	0.080408	0.025223	10.1626	-0.0939211	0.023449	16.0427	-0.0103882	0.0218913	Day 2017
rs9614460	22	45745229	G	T	0.331197	0.334478	-0.0750657	0.0171847	19.081	0.0281303	0.0147994	3.61293	0.00640845	0.0142323	Day 2017
