# Supplementary material for: Age at puberty and risk of asthma: A Mendelian randomisation study
Source: PLoS Med. 2018 Aug 7;15(8):e1002634. doi: 10.1371/journal.pmed.1002634 (PMC6080744; doi:10.1371/journal.pmed.1002634)
Supplement: S3 Table — (XLSX) [file pmed.1002634.s003.xlsx]

## Sheet: S3 Table
Supplementary Table 3. Results of main and secondary MR analyses of asthma and age at menarche in females. "Pleiotropy" = statistical evidence of pleiotropy: I2 [95%CI] and heterogeneity p-value, het_P, for the IVW method; p-value of the slope of the regression line, Slope_P, for MR-Egger regression. LCL and UCL: lower and upper confidence limits.
	Early vs Normal age at menarche (n=206 SNPs)					Late vs Normal age at menarche (n=151 SNPs)
	OR	LCL	UCL	p	Pleiotropy	OR	LCL	UCL	p	Pleiotropy
Two sample MR
IVW - Fixed-effect (main analysis)	1.078	1.039	1.12	8.731e-05	I2= 16 [0-30]; het_P=0.028	0.924	0.885	0.965	0.00033989	I2= 20 [1-35]; het_P=0.017
IVW - Random-effect	1.076	1.031	1.124	0.00091348		0.925	0.879	0.973	0.00233141
Weighted median estimator	1.09359	1.02259	1.16951	0.009		0.930102	0.870042	0.994309	0.033
MR Egger regression	1.07798	0.976777	1.18968	0.135	Slope_P=0.776	0.927666	0.820644	1.04865	0.23	Slope_P=0.943
One-sample MR - 2SLS method	1.07201	1.03122	1.11442	0.000442652		0.937361	0.8945	0.982276	0.00675117
Analyses with BMI SNPs removed
	Early vs Normal age at menarche (n=192 SNPs)					Late vs Normal age at menarche (n=139 SNPs)
	OR	LCL	UCL	p	Heterogeneity	OR	LCL	UCL	p	Heterogeneity
Two sample MR
IVW - Fixed-effect	1.069	1.027	1.112	0.00104429	I2= 17 [0-32]; het_P=0.025	0.93	0.888	0.974	0.00193565	I2= 22 [3-37]; het_P=0.016
IVW - Random-effect	1.067	1.019	1.118	0.0055895		0.93	0.881	0.981	0.00805803
Weighted median estimator	1.09391	1.01618	1.17758	0.017		0.931925	0.866825	0.998089	0.056
MR Egger regression	1.05831	0.953436	1.17473	0.287	Slope_P=0.609	0.955296	0.836185	1.09137	0.501	Slope_P=0.627
Analyses with Early <11 and Late >15
	Early vs Normal age at menarche (n=109 SNPs)					Late vs Normal age at menarche (n=104 SNPs)
	OR	LCL	UCL	p	Pleiotropy	OR	LCL	UCL	p	Pleiotropy
Two sample MR
IVW - Fixed-effect	1.058	1.024	1.092	0.00064201	I2= 9 [0-29]; het_P=0.220	0.946	0.913	0.979	0.00171833	I2= 12 [0-31]; het_P=0.172
IVW - Random-effect	1.056	1.02	1.093	0.00207188		0.948	0.912	0.985	0.0058795
Weighted median estimator	1.07657	1.02555	1.13013	0.003		0.946957	0.898532	0.997991	0.042
MR Egger regression	1.15779	1.04767	1.27948	0.004	Slope_P=0.066	0.873205	0.787706	0.967984	0.01	Slope_P=0.112
Analyses stratified by BMI (below/above median)
	Early vs Normal age at menarche (n=206 SNP)					Late vs Normal age at menarche (n=151 SNPs)
	OR	LCL	UCL	p	Pleiotropy	OR	LCL	UCL	p	Pleiotropy
BMI < 26.1 (n=121,234)	1.025	0.967	1.087	0.401677	I2= 3 [0-19]; het_P=0.374	0.954	0.892	1.02	0.164	I2= 5 [0-23]; het_P=0.314
BMI >= 26.1 (n=121252)	1.074	1.023	1.129	0.00433148	I2= 1 [0-13]; het_P=0.463	0.936	0.884	0.99	0.0214	I2= 8 [0-25]; het_P=0.233
				Interaction p-value = 0.230					Interaction p-value = 0.673
